# Supplementary material for: BI-5756 Reduces Graft-Versus-Host Disease Through CB1-Mediated Treg Upregulation
Source: Molecules. 2025 Aug 28;30(17):3517. doi: 10.3390/molecules30173517 (PMC12430402; doi:10.3390/molecules30173517)
Supplement: Supplementary file 1 [file molecules-30-03517-s001.zip]

Archive with 1 entries (1 files):
- molecules-3755280-supplementary.pdf
